# Supplementary material for: Green Drug Discovery: Novel Fragment Space from the Biomass-Derived Molecule Dihydrolevoglucosenone (CyreneTM)
Source: Molecules. 2023 Feb 13;28(4):1777. doi: 10.3390/molecules28041777 (PMC9967789; doi:10.3390/molecules28041777)
Supplement: Supplementary file 1 [file molecules-28-01777-s001.zip]

Archive with 4 entries (4 files):
- Supporting Information.pdf
- __MACOSX/._Supporting Information.pdf
- Table S3.xlsx
- __MACOSX/._Table S3.xlsx
