# Supplementary material for: Green Drug Discovery: Novel Fragment Space from the Biomass-Derived Molecule Dihydrolevoglucosenone (CyreneTM)
Source: Molecules. 2023 Feb 13;28(4):1777. doi: 10.3390/molecules28041777 (PMC9967789; doi:10.3390/molecules28041777)
Supplement: Supplementary file 1 [file molecules-28-01777-s001.zip › Table S3.xlsx]

## Sheet: Table S3
Table S3. All compounds prepared, stereochemical identity (where applicable), SMILES strings and names.
Internal code	Manuscript code	Structure	Class	Diastereomer(s) separated?a	Method of assignmentb	Major diastereomere	Rounded diastereomer ratio (d.r.)f	Proton signal(s) used for d.r. determinationg	SMILESh	Nameh
VUF-0025638	5a		Ether	No	NOE	Endo	8:1	H6,H7	C(OC1CC[C@H]2CO[C@@H]1O2)C1=CC=CC=C1	(1S,5R)-4-(benzyloxy)-6,8-dioxabicyclo[3.2.1]octane
VUF-0025620	5b		Ether	No	By analogy	Endo	>9:1	H6,H7	CC1=CC=CC=C1COC1CC[C@H]2CO[C@@H]1O2	(1S,5R)-4-[(2-methylphenyl)methoxy]-6,8-dioxabicyclo[3.2.1]octane
VUF-0025654	5c		Ether	No	By analogy	Endo	9:1	H6,H7	CC1=CC=C(COC2CC[C@H]3CO[C@@H]2O3)C=C1	(1S,5R)-4-[(4-methylphenyl)methoxy]-6,8-dioxabicyclo[3.2.1]octane
VUF-0025641	5d		Ether	No	By analogy	Endo	9:1	H6,H7	N#CC1=CC(COC2CC[C@H]3CO[C@@H]2O3)=CC=C1	3-{[(1S,5R)-6,8-dioxabicyclo[3.2.1]octan-4-yloxy]methyl}benzonitrile
VUF-0025651	5e		Ether	No	By analogy	Endo	9:1	H6,H7	N#CC1=CC=C(COC2CC[C@H]3CO[C@@H]2O3)C=C1	4-{[(1S,5R)-6,8-dioxabicyclo[3.2.1]octan-4-yloxy]methyl}benzonitrile
VUF-0025647	5f		Ether	No	By analogy	Endo	9:1	H6,H7	COC1=CC(COC2CC[C@H]3CO[C@@H]2O3)=CC=C1	(1S,5R)-4-[(3-methoxyphenyl)methoxy]-6,8-dioxabicyclo[3.2.1]octane
VUF-0025627	5g		Ether	No	By analogy	Endo	9:1	H6,H7	COC(=O)C1=CC=C(COC2CC[C@H]3CO[C@@H]2O3)C=C1	methyl 4-{[(1S,5R)-6,8-dioxabicyclo[3.2.1]octan-4-yloxy]methyl}benzoate
VUF-0025649	5h		Ether	No	By analogy	Endo	8:1	H6,H7	C(OC1CC[C@H]2CO[C@@H]1O2)C1=CC=CN=C1	3-{[(1S,5R)-6,8-dioxabicyclo[3.2.1]octan-4-yloxy]methyl}pyridine
VUF-0025653	5i		Ether	No	By analogy	Endo	9:1	H6,H7	C(OC1CC[C@H]2CO[C@@H]1O2)C1=CC=NC=C1	4-{[(1S,5R)-6,8-dioxabicyclo[3.2.1]octan-4-yloxy]methyl}pyridine
VUF-0025608	6a		Ester	No	By analogy	Endo	>9:1	H6	O=C(OC1CC[C@H]2CO[C@@H]1O2)C1=CC=CC=C1	(1S,5R)-6,8-dioxabicyclo[3.2.1]octan-4-yl benzoate
VUF-0025618	6b		Ester	No	By analogy	Endo	>9:1	H6	O=C(C1=CC=CC=C1F)OC2CC[C@H]3CO[C@@H]2O3	(1S,5R)-6,8-dioxabicyclo[3.2.1]octan-4-yl 2-fluorobenzoate
VUF-0025601	6c		Ester	No	By analogy	Endo	>9:1	H6	ClC1=CC=C(C=C1)C(=O)OC1CC[C@H]2CO[C@@H]1O2	(1S,5R)-6,8-dioxabicyclo[3.2.1]octan-4-yl 4-chlorobenzoate
VUF-0025599	6d		Ester	No	By analogy	Endo	>9:1	H6	O=C(OC1CC[C@H]2CO[C@@H]1O2)C1=CC=CC(=C1)C#N	(1S,5R)-6,8-dioxabicyclo[3.2.1]octan-4-yl 3-cyanobenzoate
VUF-0025637	6e		Ester	No	By analogy	Endo	>9:1	H6	COC1=CC=CC=C1C(=O)OC1CC[C@H]2CO[C@@H]1O2	(1S,5R)-6,8-dioxabicyclo[3.2.1]octan-4-yl 2-methoxybenzoate
VUF-0025645	6f		Ester	No	By analogy	Endo	>9:1	H6	CN(C)C1=CC=C(C=C1)C(=O)OC1CC[C@H]2CO[C@@H]1O2	(1S,5R)-6,8-dioxabicyclo[3.2.1]octan-4-yl 4-(dimethylamino)benzoate
VUF-0025607	6g		Ester	No	By analogy	Endo	>9:1	H6	O=C(OC1CC[C@H]2CO[C@@H]1O2)C1=COC=C1	(1S,5R)-6,8-dioxabicyclo[3.2.1]octan-4-yl furan-3-carboxylate
VUF-0025643	6h		Ester	No	By analogy	Endo	>9:1	H6	O=C(C1=CC=CO1)OC2CC[C@H]3CO[C@@H]2O3	(1S,5R)-6,8-dioxabicyclo[3.2.1]octan-4-yl furan-2-carboxylate
VUF-0025622	6i		Ester	No	By analogy	Endo	>9:1	H6	O=C(OC1CC[C@H]2CO[C@@H]1O2)C1=CC=CS1	(1S,5R)-6,8-dioxabicyclo[3.2.1]octan-4-yl thiophene-2-carboxylate
VUF-0025600	6j		Ester	No	By analogy	Endo	>9:1	H6	CN1C=CC=C1C(=O)OC1CC[C@H]2CO[C@@H]1O2	(1S,5R)-6,8-dioxabicyclo[3.2.1]octan-4-yl 1-methyl-1H-pyrrole-2-carboxylate
VUF-0025642	6k		Ester	No	By analogy	Endo	>9:1	H6	O=C(OC1CC[C@H]2CO[C@@H]1O2)C1=CN=CO1	(1S,5R)-6,8-dioxabicyclo[3.2.1]octan-4-yl 1,3-oxazole-5-carboxylate
VUF-0025652	6l		Ester	No	By analogy	Endo	>9:1	H6	O=C(OC1CC[C@H]2CO[C@@H]1O2)C1=NOC=C1	(1S,5R)-6,8-dioxabicyclo[3.2.1]octan-4-yl 1,2-oxazole-3-carboxylate
VUF-0025636	6m		Ester	No	By analogy	Endo	>9:1	H6	O=C(OC1CC[C@H]2CO[C@@H]1O2)C1=CSC=N1	(1S,5R)-6,8-dioxabicyclo[3.2.1]octan-4-yl 1,3-thiazole-4-carboxylate
VUF-0025629	6n		Ester	No	By analogy	Endo	>9:1	H6	O=C(OC1CC[C@H]2CO[C@@H]1O2)C1=CC=NN1	(1S,5R)-6,8-dioxabicyclo[3.2.1]octan-4-yl 1H-pyrazole-5-carboxylate
VUF-0025640	6o		Ester	No	By analogy	Endo	>9:1	H6	CN1N=CC=C1C(=O)OC1CC[C@H]2CO[C@@H]1O2	(1S,5R)-6,8-dioxabicyclo[3.2.1]octan-4-yl 1-methyl-1H-pyrazole-5-carboxylate
VUF-0025619	6p		Ester	No	By analogy	Endo	>9:1	H6	O=C(OC1CC[C@H]2CO[C@@H]1O2)C1=CC=NC=C1	(1S,5R)-6,8-dioxabicyclo[3.2.1]octan-4-yl pyridine-4-carboxylate
VUF-0025603	6q		Ester	No	By analogy	Endo	>9:1	H6	FC1=CC(=CN=C1)C(=O)OC1CC[C@H]2CO[C@@H]1O2	(1S,5R)-6,8-dioxabicyclo[3.2.1]octan-4-yl 5-fluoropyridine-3-carboxylate
VUF-0025644	6r		Ester	No	By analogy	Endo	>9:1	H6	CN1C=C(C=CC1=O)C(=O)OC1CC[C@H]2CO[C@@H]1O2	(1S,5R)-6,8-dioxabicyclo[3.2.1]octan-4-yl 1-methyl-6-oxo-1,6-dihydropyridine-3-carboxylate
VUF-0025866	7a	Diastereomer 1	O-carbamate	Yes, diastereomer 1	By analogy	Endo	>19:1	-	O=C(OC1CC[C@H]2CO[C@@H]1O2)NC3=CC=CC(C)=C3C	(1S,5R)-6,8-dioxabicyclo[3.2.1]octan-4-yl N-(2,3-dimethylphenyl)carbamate
VUF-0025895	7b	Diastereomer 1	O-carbamate	Yes, diastereomer 1	By analogy	Endo	>19:1	-	O=C(OC1CC[C@H]2CO[C@@H]1O2)NC3=CC=C(C=C3)F	(1S,5R)-6,8-dioxabicyclo[3.2.1]octan-4-yl N-(4-fluorophenyl)carbamate
VUF-0025985	7c		O-carbamate	No	By analogy	Endo	>9:1	H7	O=C(NC1=CC=C(Cl)C=C1)OC2CC[C@H]3CO[C@@H]2O3	(1S,5R)-6,8-dioxabicyclo[3.2.1]octan-4-yl (4-chlorophenyl)carbamate
VUF-0026005	7d		O-carbamate	No	By analogy	Endo	8:1	H3	O=C(NCC1=CC(F)=CC=C1)OC2CC[C@H]3CO[C@@H]2O3	(1S,5R)-6,8-dioxabicyclo[3.2.1]octan-4-yl (3-fluorobenzyl)carbamate
VUF-0025899	8a		Amine	No	By analogy	Endo	5:1	H3,H6,H7	BrC(C=C1)=CC=C1CNC2CC[C@H]3CO[C@@H]2O3	(1S,5R)-N-[(4-bromophenyl)methyl]-6,8-dioxabicyclo[3.2.1]octan-4-amine
VUF-0025750	8b		Amine	No	By analogy	Endo	>9:1	H2	[C@@H]12CO[C@H](O2)C(NCC3CC3)CC1	(1S,5R)-N-(cyclopropylmethyl)-6,8-dioxabicyclo[3.2.1]octan-4-amine
VUF-0025890	8c		Amine	No	By analogy	Endo	3:1	H3,H6,H7	ClC1=C(Cl)C=C(CNC2CC[C@H]3CO[C@@H]2O3)C=C1	(1S,5R)-N-[(3,4-dichlorophenyl)methyl]-6,8-dioxabicyclo[3.2.1]octan-4-amine
VUF-0025891	8d		Amine	No	By analogy	Endo	4:1	H7 + aromatic signals	COC(C=C(OC)C=C1)=C1CNC2CC[C@H]3CO[C@@H]2O3	(1S,5R)-N-[(2,4-dimethoxyphenyl)methyl]-6,8-dioxabicyclo[3.2.1]octan-4-amine
VUF-0025892	8e		Amine	No	By analogy	Endo	3:1	H3,H6,H7 + aromatic signals	[C@@H]12CO[C@H](O2)C(NCC3=CC=C(OCO4)C4=C3)CC1	(1S,5R)-N-[(2H-1,3-benzodioxol-5-yl)methyl]-6,8-dioxabicyclo[3.2.1]octan-4-amine
VUF-0025759 FUMARATE	8f	Diastereomer 1	Amine	Yes, diastereomer 1	Absentc	-	>19:1	-	CN(C=C1)N=C1CNC2[C@@H]3OC[C@@H](O3)CC2.O=C(O)CCC(O)=O	(1S,5R)-N-[(1-methyl-1H-pyrazol-3-yl)methyl]-6,8-dioxabicyclo[3.2.1]octan-4-amine
VUF-0025862	8g		Amine	No	By analogy	Endo	2:1	H3,H6,H7	COC1=CC(CNC2CC[C@H]3CO[C@@H]2O3)=CC=C1	(1S,5R)-N-[(3-methoxyphenyl)methyl]-6,8-dioxabicyclo[3.2.1]octan-4-amine
VUF-0025863	8h	Diastereomer 1	Amine	Yes, diastereomer 1	By analogy	Exo	>19:1	-	ClC1=CC=CC(Cl)=C1CNC2CC[C@H]3CO[C@@H]2O3	(1S,5R)-N-[(2,6-dichlorophenyl)methyl]-6,8-dioxabicyclo[3.2.1]octan-4-amine
VUF-0025864	8i	Diastereomer 2	Amine	Yes, diastereomer 2	By analogy	Endo	>19:1	-	ClC1=CC=CC(Cl)=C1CNC2CC[C@H]3CO[C@@H]2O3	(1S,5R)-N-[(2,6-dichlorophenyl)methyl]-6,8-dioxabicyclo[3.2.1]octan-4-amine
VUF-0025870	8j		Amine	No	By analogy	Endo	3:1	H3,H6,H7	[C@@H]12CO[C@H](O2)C(NCC3=CN=CC=C3)CC1	(1S,5R)-N-[(pyridin-3-yl)methyl]-6,8-dioxabicyclo[3.2.1]octan-4-amine
VUF-0025871	8k		Amine	No	By analogy	Endo	3:1	H6,H7 + aromatic signals	[C@@H]12CO[C@H](O2)C(NCC3=CC=NC=C3)CC1	(1S,5R)-N-[(pyridin-4-yl)methyl]-6,8-dioxabicyclo[3.2.1]octan-4-amine
VUF-0025876	8l		Amine	No	By analogy	Exo	1.6:1.0	H3,H6,H7	ClC(C=C1)=CC=C1CNC2CC[C@H]3CO[C@@H]2O3	(1S,5R)-N-[(4-chlorophenyl)methyl]-6,8-dioxabicyclo[3.2.1]octan-4-amine
VUF-0025883	8m		Amine	No	Absentc	-	1.2:1.0	H2,H7	FC1=CC=CC(CNC2CC[C@H]3CO[C@@H]2O3)=C1	(1S,5R)-N-[(3-fluorophenyl)methyl]-6,8-dioxabicyclo[3.2.1]octan-4-amine
VUF-0025761 FUMARATE	8n		Amine	No	Not applicable	-	1.0:1.0	H2,H6,H7	CC(C=CC=C1)=C1CNC2[C@@H]3OC[C@@H](O3)CC2.O=C(O)CCC(O)=O	(1S,5R)-N-[(2-methylphenyl)methyl]-6,8-dioxabicyclo[3.2.1]octan-4-amine
VUF-0025762	8o		Amine	No	By analogy	Exo	2:1	H6,H7	CC(C=C1)=CC=C1CNC2[C@@H]3OC[C@@H](O3)CC2	(1S,5R)-N-[(4-methylphenyl)methyl]-6,8-dioxabicyclo[3.2.1]octan-4-amine
VUF-0025758 FUMARATE	8p		Amine	No	Absentc	-	1.1:1.0	H2	O=S(C(C=C1)=CC=C1CNC2[C@@H]3OC[C@@H](O3)CC2)(C)=O.O=C(O)CCC(O)=O	(1S,5R)-N-[(4-methanesulfonylphenyl)methyl]-6,8-dioxabicyclo[3.2.1]octan-4-amine
VUF-0025896	8q	Diastereomer 1	Amine	Yes, diastereomer 1	NOE	Exo	9:1	H6,H7	N#CC(C=C1)=CC=C1CNC2CC[C@H]3CO[C@@H]2O3	4-({[(1S,5R)-6,8-dioxabicyclo[3.2.1]octan-4-yl]amino}methyl)benzonitrile
VUF-0025897	8r	Diastereomer 2	Amine	Yes, diastereomer 2	NOE	Endo	10:1	H6,H7	N#CC(C=C1)=CC=C1CNC2CC[C@H]3CO[C@@H]2O3	4-({[(1S,5R)-6,8-dioxabicyclo[3.2.1]octan-4-yl]amino}methyl)benzonitrile
VUF-0025760 FUMARATE	8s		Amine	No	Absentc	-	1.2:1.0	H2,H3,H6,H7 + benzylic CH2	O=C(O)CCC(O)=O.[C@H]12OC[C@@H](O2)CCC1NCC3=CC=CC=C3	(1S,5R)-N-benzyl-6,8-dioxabicyclo[3.2.1]octan-4-amine
VUF-0025752	9a	Diastereomer 1	Amide	Yes, diastereomer 1	By analogy	Exo	>19:1	-	O=C(C1=CC=CC=C1)NC2[C@@H]3OC[C@@H](O3)CC2	N-[(1S,5R)-6,8-dioxabicyclo[3.2.1]octan-4-yl]benzamide
VUF-0025753	9b	Diastereomer 2	Amide	Yes, diastereomer 2	By analogy	Endo	>19:1	-	O=C(C1=CC=CC=C1)NC2[C@@H]3OC[C@@H](O3)CC2	N-[(1S,5R)-6,8-dioxabicyclo[3.2.1]octan-4-yl]benzamide
VUF-0025746	9c		Amide	No	By analogy	Endo	1.3:1.0	H2,H3,H7	O=C(CC)NC1[C@@H]2OC[C@@H](O2)CC1	N-[(1S,5R)-6,8-dioxabicyclo[3.2.1]octan-4-yl]propanamide
VUF-0025755	9d		Amide	No	By analogy	Endo	1.2:1.0	H2,H3,H6,H7	O=C(C1CC(F)(F)C1)NC2[C@@H]3OC[C@@H](O3)CC2	N-[(1S,5R)-6,8-dioxabicyclo[3.2.1]octan-4-yl]-3,3-difluorocyclobutane-1-carboxamide
VUF-0025754	9e		Amide	No	Not applicable	-	1.1:1.0	H6,H7	O=C(C1=C(OC)C=CC=C1)NC2[C@@H]3OC[C@@H](O3)CC2	N-[(1S,5R)-6,8-dioxabicyclo[3.2.1]octan-4-yl]-2-methoxybenzamide
VUF-0025742	9f	Diastereomer 1	Amide	Yes, diastereomer 1	NOE	Exo	>19:1	-	O=C(C1=CC(OC)=CC=C1)NC2[C@@H]3OC[C@@H](O3)CC2	N-[(1S,5R)-6,8-dioxabicyclo[3.2.1]octan-4-yl]-3-methoxybenzamide
VUF-0025743	9g	Diastereomer 2	Amide	Yes, diastereomer 2	NOE	Endo	>19:1	-	O=C(C1=CC(OC)=CC=C1)NC2[C@@H]3OC[C@@H](O3)CC2	N-[(1S,5R)-6,8-dioxabicyclo[3.2.1]octan-4-yl]-3-methoxybenzamide
VUF-0025744	9h	Diastereomer 1	Amide	Yes, diastereomer 1	By analogy	Exo	>19:1	-	O=C(C1=CC=C(OC)C=C1)NC2[C@@H]3OC[C@@H](O3)CC2	N-[(1S,5R)-6,8-dioxabicyclo[3.2.1]octan-4-yl]-4-methoxybenzamide
VUF-0025745	9i	Diastereomer 2	Amide	Yes, diastereomer 2	By analogy	Endo	>19:1	-	O=C(C1=CC=C(OC)C=C1)NC2[C@@H]3OC[C@@H](O3)CC2	N-[(1S,5R)-6,8-dioxabicyclo[3.2.1]octan-4-yl]-4-methoxybenzamide
VUF-0025748	9j		Amide	No	Absentc	-	1.0:1.0	H7 + aromatic signals	O=C(C1=CC=CN1)NC2[C@@H]3OC[C@@H](O3)CC2	N-[(1S,5R)-6,8-dioxabicyclo[3.2.1]octan-4-yl]-1H-pyrrole-2-carboxamide
VUF-0025756	9k		Amide	No	By analogy	Exo	1.1:1.0	H2,H3,H6,H7 + CH3 and aromatic signals	O=C(C(C=CN1C)=CC1=O)NC2CC[C@H]3CO[C@@H]2O3	N-((1S,5R)-6,8-dioxabicyclo[3.2.1]octan-4-yl)-1-methyl-2-oxo-1,2-dihydropyridine-4-carboxamide
VUF-0025757	9l		Amide	No	By analogy	Endo	1.2:1.0	H3,H7	O=C(CC1=CC=NC=C1)NC2[C@@H]3OC[C@@H](O3)CC2	N-[(1S,5R)-6,8-dioxabicyclo[3.2.1]octan-4-yl]-2-(pyridin-4-yl)acetamide
VUF-0025747	9m		Amide	No	By analogy	Endo	1.2:1.0	H3,H6,H7	O=C(CCC1=CC=CC=C1)NC2[C@@H]3OC[C@@H](O3)CC2	N-[(1S,5R)-6,8-dioxabicyclo[3.2.1]octan-4-yl]-3-phenylpropanamide
VUF-0025865	9n	Diastereomer 1	Amide	Yes, diastereomer 1	By analogy	Endo	>19:1	-	O=C(C1=CC(N(C)C)=CC=C1)NC2CC[C@H]3CO[C@@H]2O3	3-(dimethylamino)-N-[(1S,5R)-6,8-dioxabicyclo[3.2.1]octan-4-yl]benzamide
VUF-0025872	9o	Diastereomer 1	Amide	Yes, diastereomer 1	By analogy	Endo	>19:1	-	O=C(NC1CC[C@H]2CO[C@@H]1O2)C3=CC=CS3	N-[(1S,5R)-6,8-dioxabicyclo[3.2.1]octan-4-yl]thiophene-2-carboxamide
VUF-0025873	9p		Amide	No	By analogy	Exo	2:1	H2,H3,H6	O=C(NC1CC[C@H]2CO[C@@H]1O2)C3=CC=CS3	N-[(1S,5R)-6,8-dioxabicyclo[3.2.1]octan-4-yl]thiophene-2-carboxamide
VUF-0025878	9q		Amide	No	By analogy	Endo	1.5:1:0	H2,H3,H6, H7	O=C(C1=CC=NC=C1)NC2CC[C@H]3CO[C@@H]2O3	N-[(1S,5R)-6,8-dioxabicyclo[3.2.1]octan-4-yl]pyridine-4-carboxamide
VUF-0025885	9r		Amide	No	By analogy	Endo	1.3:1.0	H2,H6,H7	O=C(C1=CC(F)=CC=C1)NC2CC[C@H]3CO[C@@H]2O3	N-[(1S,5R)-6,8-dioxabicyclo[3.2.1]octan-4-yl]-3-fluorobenzamide
VUF-0025898	9s		Amide	No	By analogy	Endo	1.5:1.0	H2,H3,H6, H7	O=C(C1=CC=C(Cl)C=C1)NC2CC[C@H]3CO[C@@H]2O3	4-chloro-N-[(1S,5R)-6,8-dioxabicyclo[3.2.1]octan-4-yl]benzamide
VUF-0025983	9t		Amide	No	By analogy	Exo	1.1:1.0	H2,H6	O=C(C1=CC(C#N)=CC=C1)NC2CC[C@H]3CO[C@@H]2O3	N-((1S,5R)-6,8-dioxabicyclo[3.2.1]octan-4-yl)-3-cyanobenzamide
VUF-0025991	9u		Amide	No	By analogy	Endo	1.2:1.0	H2,H6	O=C(C1=CC=C(C#N)C=C1)NC2CC[C@H]3CO[C@@H]2O3	N-((1S,5R)-6,8-dioxabicyclo[3.2.1]octan-4-yl)-4-cyanobenzamide
VUF-0025998	9v		Amide	No	By analogy	Endo	1.2:1.0	H2,H6,H7	O=C(C1=C(F)C=CC=C1)NC2CC[C@H]3CO[C@@H]2O3	N-((1S,5R)-6,8-dioxabicyclo[3.2.1]octan-4-yl)-2-fluorobenzamide
VUF-0026002	9w		Amide	No	By analogy	Endo	1.1:1.0	H2,H6,H7 + aromatic signal	O=C(C1=CC(Cl)=CC=C1)NC2CC[C@H]3CO[C@@H]2O3	N-((1S,5R)-6,8-dioxabicyclo[3.2.1]octan-4-yl)-3-chlorobenzamide
VUF-0025888	9x		Amide	No	Not applicable	-	1.0:1.0	H2,H6	O=C(C1=CN=CO1)NC2CC[C@H]3CO[C@@H]2O3	N-((1S,5R)-6,8-dioxabicyclo[3.2.1]octan-4-yl)oxazole-5-carboxamide
VUF-0025973	10a		N-carbamate	No	Absentd	-	1.0:1.0	H2,H3	O=C(OCC1=CC(F)=CC=C1)NC2CC[C@H]3CO[C@@H]2O3	3-fluorobenzyl ((1S,5R)-6,8-dioxabicyclo[3.2.1]octan-4-yl)carbamate
VUF-0026003	10b		N-carbamate	No	Absentd	-	2:1	H2	O=C(OC1=CC(OC)=CC=C1)NC2CC[C@H]3CO[C@@H]2O3	3-methoxyphenyl ((1S,5R)-6,8-dioxabicyclo[3.2.1]octan-4-yl)carbamate
VUF-0026004	10c		N-carbamate	No	Absentd	-	1.1:1.0	H2	O=C(OC1=CC(F)=CC=C1)NC2CC[C@H]3CO[C@@H]2O3	3-fluorophenyl ((1S,5R)-6,8-dioxabicyclo[3.2.1]octan-4-yl)carbamate
VUF-0025861	11a		Urea	No	Absentd	-	1.2:1.0	H3,H7	O=C(NC1=CC=C(F)C=C1)NC2CC[C@H]3CO[C@@H]2O3	3-[(1S,5R)-6,8-dioxabicyclo[3.2.1]octan-4-yl]-1-(4-fluorophenyl)urea
VUF-0025869	11b		Urea	No	Absentd	-	1.2:1.0	H2,H7	O=C(NC1=CC=CC=C1)NC2CC[C@H]3CO[C@@H]2O3	3-[(1S,5R)-6,8-dioxabicyclo[3.2.1]octan-4-yl]-1-phenylurea
VUF-0025875	11c		Urea	No	Absentd	-	1.5:1.0	H2,H7	O=C(NC1=CC=C(F)C=C1F)NC2CC[C@H]3CO[C@@H]2O3	1-(2,4-difluorophenyl)-3-[(1S,5R)-6,8-dioxabicyclo[3.2.1]octan-4-yl]urea
VUF-0025879	11d		Urea	No	Absentd	-	1.2:1.0	H3,H7	O=C(NC1=CC=CC(C)=C1C)NC2CC[C@H]3CO[C@@H]2O3	1-(2,3-dimethylphenyl)-3-[(1S,5R)-6,8-dioxabicyclo[3.2.1]octan-4-yl]urea
VUF-0025889	11e		Urea	No	Absentd	-	1.4:1.0	H3	O=C(NC1=CC=C(OC)C=C1)NC2CC[C@H]3CO[C@@H]2O3	3-[(1S,5R)-6,8-dioxabicyclo[3.2.1]octan-4-yl]-1-(4-methoxyphenyl)urea
VUF-0025900	11f		Urea	No	Absentd	-	1.3:1.0	H2,H7 + aromatic signals	O=C(NC1=CC=C(C)C(C)=C1)NC2CC[C@H]3CO[C@@H]2O3	1-(3,4-dimethylphenyl)-3-[(1S,5R)-6,8-dioxabicyclo[3.2.1]octan-4-yl]urea
VUF-0025980	11g		Urea	No	Absentd	-	1.5:1.0	H3,H7	O=C(NCC1=CC(C)=CC=C1)NC2CC[C@H]3CO[C@@H]2O3	1-((1S,5R)-6,8-dioxabicyclo[3.2.1]octan-4-yl)-3-(3-methylbenzyl)urea
VUF-0025981	11h		Urea	No	Absentd	-	1.1:1.0	H3,H7	O=C(NC1=CC=CC(C)=C1)NC2CC[C@H]3CO[C@@H]2O3	1-((1S,5R)-6,8-dioxabicyclo[3.2.1]octan-4-yl)-3-(m-tolyl)urea
VUF-0025982	11i		Urea	No	Absentd	-	1.1:1.0	H7	O=C(N(CC)CC)NC1CC[C@H]2CO[C@@H]1O2	3-((1S,5R)-6,8-dioxabicyclo[3.2.1]octan-4-yl)-1,1-diethylurea
VUF-0025984	11j		Urea	No	Not applicable	-	1.0:1.0	H3,H7	O=C(NCC1=CC=C(Cl)C=C1)NC2CC[C@H]3CO[C@@H]2O3	1-((1S,5R)-6,8-dioxabicyclo[3.2.1]octan-4-yl)-3-(4-chlorobenzyl)urea
VUF-0025987	11k		Urea	No	Absentd	-	1.1:1.0	H3,H7	O=C(NC1=CC(OC)=CC=C1)NC2CC[C@H]3CO[C@@H]2O3	1-((1S,5R)-6,8-dioxabicyclo[3.2.1]octan-4-yl)-3-(3-methoxyphenyl)urea
VUF-0025993	11l		Urea	No	Absentd	-	1.1:1.0	H3,H7	O=C(NC1=C(OC)C=CC=C1)NC2CC[C@H]3CO[C@@H]2O3	1-((1S,5R)-6,8-dioxabicyclo[3.2.1]octan-4-yl)-3-(2-methoxyphenyl)urea
VUF-0025996	11m		Urea	No	Absentd	-	1.5:1.0	H3,H7	O=C(NCC1=CC(F)=CC=C1)NC2CC[C@H]3CO[C@@H]2O3	1-((1S,5R)-6,8-dioxabicyclo[3.2.1]octan-4-yl)-3-(3-fluorobenzyl)urea
VUF-0025997	11n		Urea	No	Absentd	-	2:1	H2,H7	O=C(NC1=CC(F)=CC=C1)NC2CC[C@H]3CO[C@@H]2O3	1-((1S,5R)-6,8-dioxabicyclo[3.2.1]octan-4-yl)-3-(3-fluorophenyl)urea
VUF-0025999	11o		Urea	No	Absentd	-	1.2:1.0	H3,H7	O=C(NC1=CC=CC=C1F)NC2CC[C@H]3CO[C@@H]2O3	1-((1S,5R)-6,8-dioxabicyclo[3.2.1]octan-4-yl)-3-(2-fluorophenyl)urea
VUF-0026000	11p		Urea	No	Not applicable	-	1.0:1.0	H2,H3,H7	O=C(NCC1=C(F)C=CC=C1)NC2CC[C@H]3CO[C@@H]2O3	1-((1S,5R)-6,8-dioxabicyclo[3.2.1]octan-4-yl)-3-(2-fluorobenzyl)urea
VUF-0025859	12a	Diastereomer 1	Sulfonamide	Yes, diastereomer 1	By analogy	Exo	>19:1	-	O=S(NC1CC[C@H]2CO[C@@H]1O2)(C3=CC=CC=C3)=O	N-[(1S,5R)-6,8-dioxabicyclo[3.2.1]octan-4-yl]benzenesulfonamide
VUF-0025860	12b	Diastereomer 2	Sulfonamide	Yes, diastereomer 2	By analogy	Endo	7:1	H2,H7	O=S(NC1CC[C@H]2CO[C@@H]1O2)(C3=CC=CC=C3)=O	N-[(1S,5R)-6,8-dioxabicyclo[3.2.1]octan-4-yl]benzenesulfonamide
VUF-0025867	12c	Diastereomer 1	Sulfonamide	Yes, diastereomer 1	NOE	Exo	>19:1	-	O=S(NC1CC[C@H]2CO[C@@H]1O2)(C3=CC=C(C)C=C3)=O	N-[(1S,5R)-6,8-dioxabicyclo[3.2.1]octan-4-yl]-4-methylbenzene-1-sulfonamide
VUF-0025868	12d	Diastereomer 2	Sulfonamide	Yes, diastereomer 2	NOE	Endo	>19:1	-	O=S(NC1CC[C@H]2CO[C@@H]1O2)(C3=CC=C(C)C=C3)=O	N-[(1S,5R)-6,8-dioxabicyclo[3.2.1]octan-4-yl]-4-methylbenzene-1-sulfonamide
VUF-0025894	12e		Sulfonamide	No	By analogy	Endo	>19:1	-	O=S(NC1CC[C@H]2CO[C@@H]1O2)(C3=CC=CC(F)=C3)=O	N-[(1S,5R)-6,8-dioxabicyclo[3.2.1]octan-4-yl]-3-fluorobenzene-1-sulfonamide
VUF-0025988	12f		Sulfonamide	No	By analogy	Exo	1.7:1.0	H2,H7	O=S(NC1CC[C@H]2CO[C@@H]1O2)(C3CC3)=O	N-((1S,5R)-6,8-dioxabicyclo[3.2.1]octan-4-yl)cyclopropanesulfonamide
VUF-0025994	12g		Sulfonamide	No	By analogy	Exo	1.8:1.0	H7	O=S(NC1CC[C@H]2CO[C@@H]1O2)(CCC)=O	N-((1S,5R)-6,8-dioxabicyclo[3.2.1]octan-4-yl)propane-1-sulfonamide
a 'No': none of the diastereomers of this compound was obtained separately after synthesis; 'Yes': at least one diastereomer was obtained separately after synthesis and arbitrarily designated 'Diastereomer 1' or 'Diastereomer 2'
b 'NOE': both diastereomers were obtained separately and the relative stereochemistry of both could be proven by 1D NOE spectroscopy. For 5a, only one diastereomer was used. / 'By analogy': relative stereochemistry is tentatively proposed based on either the configuration of the alcohol precursor (ethers, esters, O-carbamates) or by comparing chemical shifts of key signals in CDCl3 to those of a …
c A solvent other than CDCl3 was used for NMR measurements, preventing assignment of postulated relative stereochemistry
d Separation of diastereomers was not achieved for any compound within this class, preventing assignment of the relative stereochemistry.
e Proposed relative stereochemistry for the isolated pure diastereomer or (if a mixture) for the major diastereomer. The chemical shifts of H6, H7, H2 and H1 were compared to those of the set of separated and assigned diastereomers within the same chemical class.
f The (approximate) diastereomer ratio (d.r.) was calculated by comparing the integrals of (reasonably) resolved 1H signals (see next column) for both diastereomers. Values are rounded to integers where the calculated d.r. ≥ 2.0:1.0 or to one decimal where d.r. <2.0:1.0. In cases that a d.r. of >9:1 is reported, signals for the minor diastereomers were detected but too small (i.e., >9:1) for accu…
g The proton(s) of which the 1H NMR signal(s) was/were sufficiently resolved to be used to determine the diastereomeric ratio. The ratio was calculated as the (average) integral ratio of the listed signals. The CONH protons were consistent with the calculated ratio, but not included in the calculation unless mentioned otherwise. Proton numbers refer to the numbers in Figure 2 (main text). H2 may …
h Generated by the Collaborative Drug Discovery (CDD) database system.

## Sheet: Sheet1
0
